# Supplementary material for: Multi-year molecular quantification and ‘omics analysis of Planktothrix-specific cyanophage sequences from Sandusky Bay, Lake Erie
Source: Front Microbiol. 2023 Jun 29;14:1199641. doi: 10.3389/fmicb.2023.1199641 (PMC10343443; doi:10.3389/fmicb.2023.1199641)
Supplement: Supplementary file 2 [file Table_2.XLSX]

## Sheet: Sheet1
Query	Number of HSPs	Lowest E-value	Description	Size	Planktothrix genomes with CRISPR spacer	Protein name	E-score	Query Cover	Perc. Idenity	Organism	Accession	Sequence
140938_contig_1058	9	1.9e-15	Average coverage: 842.24	2098	NIVA-CYA 126/8, 1029, 1030, 1031, 1032, 1807, 1808, 1809, 1813	hypothetical protein PaV-LD_ORF114L	2e-34	96	88.41	Planktothrix phage PaV-LD	YP_004957387.1	ACTAAATCCGTTACTACGGTTGACTATACAAATATCCAGGTTGTTAACACAGTCTCCACTTTTACTCCTTGGGTGTCTATGCAGTTATCTACGGGGGTTCAGTATATGGGTTCAGAAGATGATAAAGCTAATATATTATTTTTGTTTTCAGTAGACAAAGACAATGATTCCTTAGTGGCTTTTGCTCATGGATATACTGCACCCGTAAAAGTGAGATTGGGTTATGATAATATTGAATCACAAATATATTTTGATAATAGCGAGATTATAATTATATGAAAATTAATGGTGCTTATAAATTTAGGACTAAAGCCAATGTTTTTCCCAGTCTCAAAATATGTTTTTTGGGGCAATATCAAGACAGGGTAAGCGGTGATACAAATTTCTCTTTTTTTATAG…
140938_contig_1286	1	5.45e-11	Average coverage: 1481.67	2731	Contig extraction	No hit						TTGCCTTTCTTACCCTCACACTCGGCTTCAAACTCACGGGGCAAAACAACACCCGGAGGGAACGCCATTGGCTCTACTAGATAGCCTTGCATATAGCTTGATGATATCCCCAAACCTCCGGGTCTTTGTTGCTTCAAATCATCTTTAGACCCCGTTTCCTTGAGATAACAGAGAAAGGGCTGTTTAGTTATTGATGGCACAATGTTACCTAAATTATCTATTGTTAGACTATCCCCTGGCGTTTCTACCCAGAGTGTAACTTTTAATAAATATCTATCCAGATGGGATAAAAAGTAACTTTGCCTAACCATAAATAGCCCCTTCTTTGATTAACTCACAAGCAAAATTAACTTCGTAGTTTTTGGCATCTTCTGGAATTTCAATCCTATAGGCTTGACG…
140938_contig_2719	1	9.01e-14	Average coverage: 3387.14	2343	Ga0209229 (Table S2)	DEAD/DEAH box helicase family protein	0	99	93.71	Plantothrix agardhii	WP_227366659.1	ACCGATGCGATCGCAGGGAAAAGCAAAAATCTCCCTAAATTTGAGGGGGAGTATGGGTTTAAATATTTGGGTAAAATTAAAGGCGAGAATCGGTTTTCAATTCCATAAAAAAGCCCCCGAATCAAGCTCCGATTCAGGGGTTATTGTTTGGCGGTGTAGTTGTTTTAAAGGAGTTATTAATAGGTTTGTGAACCTTAACGGGTGATAATTGGGTTCTCTTTTAATTGATTGATTCTCACCAAGTTCGATTAATCTTGAAACGCTTTAAAGCTTATCCAGTTGTTTTTTAAAGCTATATCCTTAAATCATCCCCAATTCCTTAAAATAATTAACTACACCGCCGTAGGAATTATTAATTTATTTAATCATGGGGATGATTCTTGAATACTTCGTAATTAA…
140938_contig_397	2	6.22e-10	Average coverage: 422.17	2561	1811, 1812	TPA: MAG TPA: adenine specific DNA methyltransferase	2e-97	99	42.03	Myoviridae sp.	DAH07011.1	TGTCCTATATTCCCAATTGTTGTGTTATACTTAACCCACAAAGTAAAACAGAGAACCGATGGCTAACAAATTAATTAACTTTCGATGCCCTGATGACTTTCTTGCTGCAATAGAAGCCTACGGACGGGAACATTACCCCACAGCCCCTAACAACCGGGGGAGCGTTAACTATGACCAATCCAAAGCATTAGGGATATTCTAATTAGTGGGATTGAAACCTTAACCAATGGAGAGGTAAAGATAGAGAAAAAGGCTGACAAGCCCAAATCAAGCTATGCCGACCTATTGGATAGGATTGCCAAACTAGAGGCACGACAAACCCCGACAATTGACCCTGACATAGAGGCACGGCTGGAGGCAATGGAGGGGGCTTTATCGGAAAAATATTTAAAGATTCAA…
140938_contig_527	1	1.89e-12	Average coverage: 3949.53	4212	Ga0209229 (Table S2)	Non-CDS						GGCTCGCACCTGCCAATGCCTTTAACCGTTTAGTTTCCTCTGTAATTTCACGGGATATTTTTCTAAGCTCTACTGTCGCGTTATACGTTCCCACATCCGAACTAGGAATTTGGGCTTTGGTTATAGGAAGTTTGGAGGTATCAGTTAGGATGCCGTCAATTTCTTTCTGTAATTGTTCGAGTTTTTTAGTCTGTATAGCAATATCGGAAATAGTTGATTTAGCATTATTTAATCCGGGTCTAAATCTACTCTCTAGCTCCTTTTTGAACTTAGGGATTTGAGTTTTAATATCCGTAGCATCTTGAATTAATTTATCTAGTGGTTGCTGTCTCTCTATTTGACTAAATGGCTCATAAGTTTGCTCATAGTTTCTAGTTTTCTTAACTCTATTCTCCCAAT…
140938_contig_534	8	4.73e-19	Average coverage: 2715.01	3444	1029, 1030, 1031, 1032, 1807, 1808, 1809, 1813	tail tape measure protein	5e-170	80	95.74	Planktothrix phage PaV-LD	YP_004957361.1	TACTAATTATTGGGCCGGGGATGGTTGGGTTGTCTACCATACTGTTAAGGGTTTGAGATTGTCCTATCTATATTTTGAGTGGGATAACGCCGTTAAAGTTTTGGAGATGACCGTTAAATTGTTTGGGGAAAACAACGATGGCGAACCGACCTCCGATAATTATAAAAAATCCTGTGATTGGGAGCGCGAAGCGCGCCCAATAGCGTCCCGTGAATGCCTTTATTTTGATGATGATTGCGATAGTGACGATGATTAATTGATTGATTCTCAACAATAACCAACAATCCCTAGGGGTCAAGCTAACCTCTAGGGATTAGTTTTATTTTACGCTTGTAGCGATCGCATTCCCTACACTTCCCAGTAAGATAGCTCCACTAATTACGGGAGAGNNCGGATGCT…
140938_contig_645	9	1.87e-17	Average coverage: 616.85	3200	1030, 1031, 1032, 1807, 1808, 1809	Hypothetical protein	3e-51	82	59.87	Planktothrix mougeotii	WP_193871743.1	GTAACACCTTTCCAGGTTAGGGGGTCGGGGTCGGGTTCCGGTGTTGAGGTTTGGGTTGTGATTGGTTCCGGTTCGGGTTCGGGTATTGGTTCCGGTATTGGTTCGGGTTTTGTGACATTTTCTACAACCGGAATCGCTGTAACGTTTACCCAGTCGGGGATGTAGCGATGACAAATAGGATCATGGGTTGTTATATATTCATGGATCGATTTGTCATCGCTAGAAGGGTTACGGACGGGGCGTTCCGGCGTTTTGCCTTGCAGAAATTCGATCCAATCGTCATCACATAGCCCGATGTCCTGATTCTCAGTTTCTAGGCGCTCGTTAACGCACTTGGCGACAATAGCCCCAATCGAAGTTGGGGGATTATCACCGGAATCAATAGCCTCAAAACTAAAA…
140939_contig_1226	9	2.21e-17	Average coverage: 730.32	3779	1029, 1813	Hypothetical protein	0	95	55.97	Planktothrix mougeotii	WP_193871743.1	CCAATAAGGAGCTATCTCAGTTTTAATCCGTCCCGTAACACCTTTCCAGGTTAGGGGGTCGGGGTCGGGTTCCGGTGTTGAGGTTTGGGTTGTGATTGGTTCCGGTTCGGGTTCGGGTATTGGTTCCGGTATTGGTTCGGGTTTTGTGACATTTTCTACAACCGGAATCGCTGTAACGTTTACCCAGTCGGGGATGTAGCGATGACAAATAGGATCATGGGTTGTTATATATTCATGGATCGATTTGTCATCGCTAGAAGGGTTACGGACGGGGCGTTCCGGCGTTTTGCCTTGCAGAAATTCGATCCAATCGTCATCACATAGCCCGATGTCCTGATTCTCAGTTTCTAGGCGCTCGTTAACGCACTTGGCGACAATAGCCCCAATCGAAGTTGGGGG…
140939_contig_1297	3	3.33e-14	Average coverage: 606.87	3155	1025, 1026, 1027	DUF3987 domain-containing protein	0	99	59.06	Planktothrix tepida	WP_072717328.1	ATCAGTGGTGAGTTTTAGCTCACTCGCATTTTATGATTATATCGCTTTTTTGTAGCTACAAGCTAAGATTTCCTTTTCATTTTCCTTTCATAATCATATCACAGAATCTACAGAATCTACACCGGATAACTGTAGATTGTAAGAATTGCCATCCCCAAACTCTAGGGGATGCGATCGCCACACTCACCACCAATACAACTAAACCCACCGGGCGCTCATGCCTTGGTGGGTTTGTTGTTGTTGAAAACTTATCTACTAACTAACCATAGGGAAATTTTACCATGAATAACGCCAAACAATTAACGCTTGACTGGATTTTAAAATACAACCGGACACCCTACCCCTACTCGCTCCAAAGCGCTGCACTCAAGGGATTGAAACCAAAACAACCATGTTTTT…
140939_contig_1608	1	1.21e-12	Average coverage: 183.14	2584	1801	Non-CDS						AAACGGATGACCTCTGGTTTAATGGGGGCAGTTTTGGGAGGCGGCTTGGGGTTTTTGATAATGATGGTTTCTAATCACAGAAAGAATACACAAACTAATCTTAAAAAATAAGAGTAAACCCCGATGAAAATTCAACCCATTGTTAGTTTAATTACCAGTCTAGCATTTATTAGCAATCTTGCCTCAACAACTTTAGCGGAACAACCCTCGGATCTATTTCAAAAACCACATCTTTTAGCTCAAAATTCATCATCAACAATTCAAAGTTTACCTAATGGAAAGTATCTTTATCGAAAACGAGTTAATTTGAATCCTCCTCATCATAATGAGGACATTCTATTTATTAAGCAAGGGAATGCAATTGTCGGCTATAAATATAATTCTGGCAGAGAAGAATGT…
140939_contig_655	2	6.39e-09	Average coverage: 840.73	2162	1811, 1812	DUF3854 domain-containing protein	2e-138	77	42.6	Planktothrix	WP_052338786.1	TTTCAAATTACTCAATTGACTACCTTACGGAATTGTCGGGGATTGAAAATCTGGAACCCTACATTGTCGTCAATAAATACAAAGGAAACGGGCGCAAGGTTCGTTTCTATAGCCATAAAGTCGAAGCGCTCTATAAAGAGATAGACAAGCAAATTCGTGAAGGCAAGCGAATGATAATCGTGGAGGATAGCCAAAAAGTTAAAGGCAAGTTCTCGGCAATCAATATGGAATCACACATCCGCAAGAATCATCCCCACGTCCGTGTTATTCGGATTGACTCGGAGACTGTATCAAATCCAAATCACCCGGCTTTTTGCTGTGCAAAAAACATTGACACGGTGATTGAATCGGGTCAATATGACGTTGTGATTGCTTCCCCCACAATCGGGACAGGTGTAT…
Ga0209229_10004711	7	1.42e-15		5699	1025, 1026, 1027, 1803, 1805	Hypothetical protein	0	97	63.12	Flavobacterium sp., Planktothrix agardhii KL2	HAH53842.1, MBG0748857.1
Ga0209229_10006742	2	1.36e-08		4797	1033, 1810	No hit
Ga0209229_10006936	2	6.1e-13		4730	1811, 1812	No hit
Ga0209229_10008523	1	1.94e-12		4303	Ga0209229 (Table S2)	Minor capsid protein	3e-78	55	35.69	Nostoc sp. CHAB 5836	WP_229548306.1
Ga0209229_10010970	1	5.26e-19		3822	Ga0209229 (Table S2)	Non-CDS
Ga0209229_10011315	4	1.7e-12		3773	NIVA-CYA 126/8, 1025, 1026, 1027	Hypothetical protein, Amidoligase family protein	3e-171	98	78.91	Planktothrix mougeotii	WP_193870397.1
Ga0209229_10011808	1	5.82e-12		3707	Ga0209229 (Table S2)	No hit
Ga0209229_10011926	1	3.65e-08		3689	1801	Hypothetical protein NO976_04428	3e-61	99	69.29	Planktothirix agardhii	CAD5984475.1
Ga0209229_10013057	9	2.07e-17		3533	NIVA-CYA 126/8, 1029, 1030, 1031, 1032, 1807, 1808, 1809, 1813	Hypothetical protein	0	96	55.97	Planktothrix mougeotii	WP_193871743.1
Ga0209229_10014591	1	1.5e-12		3343	1801	Non-CDS
Ga0209229_10014637	2	1.5e-12		3338	1033, 1810	Non-CDS
Ga0209229_10015860	4	1.04e-20		3210	1803, 1804, 1805, 1806	phosphoadenosine phosphosulfate reductase family protein	1e-120	92	55.52	Okeania sp., Thalassospira xiamenensis	NES64390.1, WP_097052203.1
Ga0209229_10015912	1	4.13e-13		3206	Ga0209229 (Table S2)	DEAD/DEAH box helicase family protein	0	99	90.11	Planktothirix agardhii	WP_235754205.1
Ga0209229_10015978	2	9.68e-15		3199	1803, 1805	Rhomdoid family intramembrane serine protease	8e-39	90	42.33	Stanieria sp.	WP_096381000.1
Ga0209229_10022088	3	2.85e-08		2753	1025, 1026, 1027	Non-CDS
Ga0209229_10025899	9	9.83e-14		2552	NIVA-CYA 126/8, 1029, 1030, 1031, 1032, 1807, 1808, 1809, 1813	hypothetical protein PaV-LD_ORF114L	3e-125	99	86.12	Planktothrix phage PaV-LD	YP_004957387.1
Ga0209229_10026325	1	4.14e-12		2532	Ga0209229 (Table S2)	No hit
Ga0209229_10026384	9	1.88e-16		2529	NIVA-CYA 126/8, 1029, 1030, 1031, 1032, 1807, 1808, 1809, 1813	Hypothetical protein PL9214600082	0.0005	67	51.79	Planktothrix tepida	CUR33973.1
Ga0209229_10026428	1	3.18e-07		2527	Ga0209229 (Table S2)	DEAD/DEAH box helicase family protein	2e-161	99	91.67	Planktothirix agardhii	WP_227366659.1
Ga0209229_10028499	2	2.21e-15		2439	1033, 1810	Non-CDS
Ga0209229_10028565	1	3.49e-19		2436	Ga0209229 (Table S2)	Non-CDS
Ga0209229_10028759	7	5.17e-17		2429	NIVA-CYA 126/8, 1029, 1032, 1033, 1807, 1810, 1813	Non-CDS
Ga0209229_10032282	2	6.8e-09		2298	1811, 1812	MerR family transcriptional regulator	8e-24	96	43.24	Planktothirix agardhii	WP_235759588.1
Ga0209229_10034565	5	1.65e-16		2224	NIVA-CYA 126/8, 1029, 1032, 1807, 1813	Non-CDS
Ga0209229_10034566	1	3.19e-19		2224	Ga0209229 (Table S2)	Non-CDS
Ga0209229_10036486	9	5.62e-16		2168	NIVA-CYA 126/8, 1029, 1030, 1031, 1032, 1807, 1808, 1809, 1813	Hypothetical protein PaV-LD_ORF027L (DNA polymerase III subunit gamma/tau)	5e-95	99	94.48	Planktothrix phage PaV-LD	YP_004957300.1
Ga0209229_10037341	2	8.24e-14		2143	1033, 1810	Non-CDS
Ga0209229_10038180	9	1.21e-11		2120	NIVA-CYA 126/8, 1029, 1030, 1031, 1032, 1807, 1808, 1809, 1813	PaVLD_ORF119L: Crossover junction endodeoxyribonuclease	2e-88	80	92.86	Planktothrix phage PaV-LD	YP_004957392.1
Ga0209229_10038823	5	1.56e-16		2103	NIVA-CYA 126/8, 1029, 1032, 1807, 1813	Non-CDS
Ga0209229_10039190	2	2.31e-14		2094	1811, 1812	Hypothetical protein PaV-LD_ORF111R	5e-106	98	62.96	Planktothrix phage PaV-LD	YP_004957384.1
Ga0209229_10040169	9	2.78e-13		2070	NIVA-CYA 126/8, 1029, 1030, 1031, 1032, 1807, 1808, 1809, 1813	hypothetical protein PaV-LD_ORF114L	2e-87	99	75.29	Planktothrix phage PaV-LD	YP_004957387.1
Ga0209229_10040260	1	2.77e-13		2068	Ga0209229 (Table S2)	No hit
Ga0209229_10042321	5	5.23e-16		2019	1025, 1026, 1027, 1033, 1810	Non-CDS
Ga0209229_10042457	3	5.22e-16		2016	1025, 1026, 1027	DUF3987 domain-containing protein	0	100	65.17	Planktothrix tepida	WP_072717328.1
